# Supplementary material for: Novel Mutation Hotspots within Non-Coding Regulatory Regions of the Chronic Lymphocytic Leukemia Genome
Source: Sci Rep. 2020 Feb 12;10:2407. doi: 10.1038/s41598-020-59243-5 (PMC7015923; doi:10.1038/s41598-020-59243-5)
Supplement: Supplementary file 2 — Supplementary Table 1. [file 41598_2020_59243_MOESM2_ESM.xlsx]

## Sheet: Sheet1
Supplementary Table 1
Legend: Promoter regions significantly enriched in mutations according to LARVA.
Chrosome	Start	Stop	Gene	Mutation Count	p-value (bbd)	FDR	SHM target
chr14	96179060	96180273	TCL1A	25	2.34e-08	0.000332	Yes
chr9	139642026	139642835	LCN6	9	6.04e-07	0.00417	No
chr14	69257961	69259588	ZFP36L1	8	7.43e-06	0.0325	Yes
chr8	145162515	145162628	KIAA1875/WDR97/MAF1	3	1.06e-05	0.04	No
