# Supplementary material for: Novel Mutation Hotspots within Non-Coding Regulatory Regions of the Chronic Lymphocytic Leukemia Genome
Source: Sci Rep. 2020 Feb 12;10:2407. doi: 10.1038/s41598-020-59243-5 (PMC7015923; doi:10.1038/s41598-020-59243-5)
Supplement: Supplementary file 3 — Supplementary Table 2. [file 41598_2020_59243_MOESM3_ESM.xlsx]

## Sheet: Sheet1
Supplementary Table 2
Legend: DNAse hypersensitivity regions enriched in mutations according to LARVA.
Chrosome	Start	Stop	Mutation Count	p-value (bbd)	FDR	Closest Gene	SHM target
chr10	82952660	82952810	8	2.31e-07	0.0126	Intergenic	No
chr12	109887505	109887655	11	1.12e-07	0.00792	KCTD10	No
chr14	96179960	96180110	12	3.03e-09	0.000398	TCL1A	Yes
chr16	25337840	25337990	10	3.18e-07	0.0158	Intergenic	No
chr17	21250585	21250735	10	4.03e-08	0.00315	Intergenic	No
chr18	12086045	12086195	9	1.75e-08	0.00163	ANKRD62/IMPA2	No
chr19	19935765	19935915	9	1.48e-07	0.00993	ZNF506	No
chr2	49142465	49142615	14	6.62e-08	0.00479	CTBP2P5	No
chr21	46673965	46674115	12	7.33e-10	0.000138	C21ORF89/LINC00334	No
chr3	187462860	187463010	10	1.22e-08	0.00117	BCL6	Yes
chr3	187463020	187463170	9	4.98e-08	0.00379	BCL6	Yes
chr4	184474905	184475055	13	3.92e-11	1.42e-05	ING2/RWDD4	No
chr6	168670965	168671115	13	3.86e-07	0.017	DACT2	No
chr9	37371580	37371730	8	2.05e-07	0.0124	ZCCHC7/PAX5	Yes
chr9	96385205	96385355	8	5.45e-07	0.0222	PHF2	No
chr9	115161245	115161395	11	2.98e-09	0.000398	HSDL2	No
