# Supplementary material for: Novel Mutation Hotspots within Non-Coding Regulatory Regions of the Chronic Lymphocytic Leukemia Genome
Source: Sci Rep. 2020 Feb 12;10:2407. doi: 10.1038/s41598-020-59243-5 (PMC7015923; doi:10.1038/s41598-020-59243-5)
Supplement: Supplementary file 4 — Supplementary Table 3. [file 41598_2020_59243_MOESM4_ESM.xlsx]

## Sheet: Sheet1
Supplementary Table 3
Legend: Enhancer regions enriched in mutations according to LARVA.
Chrosome	Start	Stop	Mutation count	p-value (bbd)	FDR	Enhancer ID	Closest Gene	Targets	SHM target
chr1	33390051	33391496	7	8.66e-06	0.0434	GH01J032924	TMEM54	TMEM54, AZIN2, AK2, FNDC5	No
chr1	110248160	110248310	4	1.94e-07	0.00268	GH01J109705	GSTM1/GSTM2	GSTM1, GSTM2, GSTM5, CSF1, GSTM3	No
chr1	229283343	229284982	28	1.58e-10	5.79e-06	GH01J229147	Intergenic	URB2, LOC105373158, ENSG00000233920, HIST3H3, NUP133, ISCA1P2	No
chr11	10404160	10404389	5	1.4e-06	0.0128	GH11J010382	AMPD3	MRVI1, RNU6ATAC33P, ADM, AMPD3	No
chr12	110868760	110870170	7	7.6e-06	0.0418	GH12J110430	ARPC3	ENSG00000258210, HMGA1P3, FAM216A	No
chr12	122458720	122463201	19	3.33e-07	0.00367	GH12J122020	BCL7A	ZCCHC8, BCL7A, SETD1B, LOC100506691, WDR66, RSRC2, VPS33A, ENSG00000255856, ENSG00000272849, PSMD9, LINC01089, KNTC1	Yes
chr3	186779828	186784879	37	5.04e-06	0.0309	GH03J187062	ST6GAL1	ADIPOQ, RPL39L, SNORA63B, LOC100131635, SNORA81, ST6GAL1, TBCCD1, SNORA4	Yes
chr7	507064	509696	17	4.65e-08	0.000853	GH07J000467	PDGFA	LOC442497, SUN1, ADAP1, DNAAF5, ENSG00000234471	No
chr7	134238860	134239010	4	2.74e-06	0.0232	GH07J134554	AKR1B15	AKR1B15	No
chr9	37369125	37372696	24	4.82e-06	0.0309	GH09J037369	ZCCHC7/PAX5	ZBTB5, LINC01627, PAX5, ZCCHC7, FBXO10	Yes
