# Supplementary material for: Novel Mutation Hotspots within Non-Coding Regulatory Regions of the Chronic Lymphocytic Leukemia Genome
Source: Sci Rep. 2020 Feb 12;10:2407. doi: 10.1038/s41598-020-59243-5 (PMC7015923; doi:10.1038/s41598-020-59243-5)
Supplement: Supplementary file 5 — Supplementary Table 4. [file 41598_2020_59243_MOESM5_ESM.xlsx]

## Sheet: Sheet1
Supplementary Table 4
Legend: Transcription factor binding regions enriched in mutations according to LARVA.
Chromosome	Start	Stop	Mutation count	p-value (bbd)	FDR	Gene	TF binding site	SHM target
chr1	155666495	155666977	16	2.2e-16	3.14e-10	DAP3	TFP.SETDB1	No
chr1	229283491	229285194	31	9.37e-07	0.0152	Intergenic	TFP.MYC	No
chr1	229284421	229285693	31	6.15e-08	0.00271	Intergenic	TFP.BCL3	No
chr1	229284445	229285469	31	5.64e-09	0.00101	Intergenic	TFP.PBX3	No
chr10	7670345	7671367	13	2.15e-06	0.0279	ITIH5	TFP.NR2C2	No
chr11	65266845	65267209	7	8.23e-08	0.00326	MALAT1	TFP.CEBPB	Yes
chr11	68156320	68156743	7	2.02e-07	0.00544	LRP5	TFP.CTCF	No
chr11	68156344	68156972	7	1.94e-06	0.0256	LRP5	TFP.CTCF	No
chr11	68156427	68156735	7	2.95e-08	0.00198	LRP5	TFP.CTCF	No
chr11	102187660	102188696	10	8.09e-07	0.0135	BIRC3	TFP.GATA1	Yes
chr11	102187736	102188690	9	1.52e-06	0.0213	BIRC3	TFP.TAF1	Yes
chr11	102187747	102188801	11	2.95e-07	0.00659	BIRC3	TFP.TAF1	Yes
chr11	102187764	102188870	11	4.21e-07	0.00835	BIRC3	TFP.NFKB1	Yes
chr11	102187767	102188745	11	1.68e-07	0.00496	BIRC3	TFP.TAF1	Yes
chr11	102187768	102188814	11	2.79e-07	0.00635	BIRC3	TFP.MAX	Yes
chr11	102187769	102188723	10	4.58e-07	0.0087	BIRC3	TFP.TAF1	Yes
chr11	102187774	102188761	11	1.8e-07	0.00523	BIRC3	TFP.SP1	Yes
chr11	102187776	102188821	11	2.77e-07	0.00633	BIRC3	TFP.IRF4	Yes
chr11	102187777	102188736	11	1.45e-07	0.00465	BIRC3	TFP.NFKB1	Yes
chr11	102187790	102188761	11	1.59e-07	0.00482	BIRC3	TFP.BCL11A	Yes
chr11	102187793	102188707	10	3.39e-07	0.00715	BIRC3	TFP.PAX5	Yes
chr11	102187802	102188922	11	4.62e-07	0.0087	BIRC3	TFP.RXRA	Yes
chr11	102187806	102188709	10	3.11e-07	0.00686	BIRC3	TFP.MAX	Yes
chr11	102187810	102188780	11	1.58e-07	0.0048	BIRC3	TFP.BCL3	Yes
chr11	102187813	102188694	10	2.61e-07	0.00608	BIRC3	TFP.BATF	Yes
chr11	102187820	102188711	10	2.83e-07	0.00642	BIRC3	TFP.MAX	Yes
chr11	102187822	102188847	11	2.4e-07	0.00581	BIRC3	TFP.MYC	Yes
chr11	102187823	102188776	11	1.38e-07	0.00453	BIRC3	TFP.TCF12	Yes
chr11	102187827	102188757	11	1.14e-07	0.00406	BIRC3	TFP.NR3C1	Yes
chr11	102187828	102188792	11	1.51e-07	0.00466	BIRC3	TFP.SPI1	Yes
chr11	102187833	102188765	11	1.16e-07	0.00408	BIRC3	TFP.SPI1	Yes
chr11	102187852	102188697	10	1.93e-07	0.00537	BIRC3	TFP.E2F1	Yes
chr11	102187853	102188865	11	2.18e-07	0.00555	BIRC3	TFP.NR3C1	Yes
chr11	102187887	102188772	11	7.78e-08	0.0032	BIRC3	TFP.CTCF	Yes
chr11	102187933	102188741	11	3.77e-08	0.00198	BIRC3	TFP.CTCF	Yes
chr11	102187984	102188706	10	6.05e-08	0.0027	BIRC3	TFP.CTCF	Yes
chr11	102188024	102188773	11	2.04e-08	0.00182	BIRC3	TFP.CTCF	Yes
chr11	102188037	102188763	11	1.58e-08	0.00164	BIRC3	TFP.CTCF	Yes
chr11	102188039	102188801	11	2.35e-08	0.00198	BIRC3	TFP.CTCF	Yes
chr11	102188042	102188741	11	1.15e-08	0.00138	BIRC3	TFP.CTCF	Yes
chr12	131802448	131803176	24	5.63e-09	0.00101	Intergenic	TFP.BCL3	No
chr14	26068671	26069217	11	4.25e-07	0.0084	Intergenic	TFP.NFYB	No
chr14	26068674	26069050	11	2.23e-08	0.00194	Intergenic	TFP.MAFK	No
chr14	26068683	26069217	11	3.6e-07	0.00753	Intergenic	TFP.NFYA	No
chr14	96179721	96180690	22	1.36e-09	0.000352	TCL1A	TFP.PAX5	Yes
chr14	96179799	96180653	21	6.7e-10	0.000225	TCL1A	TFP.PAX5	Yes
chr14	96179816	96180607	21	2.67e-10	0.000138	TCL1A	TFP.NFKB1	Yes
chr14	96179963	96180574	12	1.15e-07	0.00407	TCL1A	TFP.PAX5	Yes
chr14	96180003	96180379	7	2.23e-06	0.0288	TCL1A	TFP.ZNF263	Yes
chr17	77134581	77135172	7	1.38e-06	0.0197	RBFOX3	TFP.E2F6	No
chr17	77134589	77135255	7	2.67e-06	0.0333	RBFOX3	TFP.MAX	No
chr17	77134604	77135316	7	3.82e-06	0.0449	RBFOX3	TFP.MAX	No
chr18	12085644	12086507	9	8e-07	0.0134	ANKRD62	TFP.CTCF	No
chr18	12086057	12086469	9	4.21e-09	0.00083	ANKRD62	TFP.CTCF	No
chr18	12086071	12087022	10	4.48e-07	0.00869	ANKRD62	TFP.CTCF	No
chr18	12086103	12088142	15	1.23e-06	0.0184	ANKRD62	TFP.MYC	No
chr18	12086817	12088778	13	4.05e-06	0.0474	ANKRD62	TFP.SMARCB1	No
chr18	60986525	60988415	20	2.87e-06	0.0353	BCL2	TFP.BCLAF1	Yes
chr18	60986564	60988562	20	4.34e-06	0.0497	BCL2	TFP.E2F1	Yes
chr19	481185	481594	9	4.31e-06	0.0495	MADCAM1	TFP.ZNF263	No
chr19	10340996	10341486	6	2.71e-06	0.0336	S1PR2	TFP.NFKB1	Yes
chr19	10341039	10341375	5	3.12e-06	0.0382	S1PR2	TFP.NFKB1	Yes
chr22	42397000	42397552	7	9.44e-07	0.0153	WBP2NL	TFP.FOS	No
chr3	186781214	186784829	37	1.42e-06	0.0202	BCL6	TFP.BCL3	Yes
chr3	186782110	186783908	27	6.36e-08	0.00277	BCL6	TFP.POU2F2	Yes
chr3	186782112	186783730	19	1.43e-06	0.0203	BCL6	TFP.POU2F2	Yes
chr3	186782686	186783907	26	1.34e-09	0.000352	BCL6	TFP.MEF2A	Yes
chr3	186782987	186783784	16	2.38e-08	0.00198	BCL6	TFP.MEF2C	Yes
chr3	187461271	187463800	40	2.23e-06	0.0287	BCL6	TFP.SMC3	Yes
chr3	187461283	187463818	40	2.27e-06	0.0291	BCL6	TFP.MAX	Yes
chr3	187461283	187463987	42	2.47e-06	0.0312	BCL6	TFP.STAT1	Yes
chr3	187461287	187463792	40	2.06e-06	0.027	BCL6	TFP.YY1	Yes
chr3	187461347	187463878	42	1.43e-06	0.0203	BCL6	TFP.SMARCB1	Yes
chr3	187461368	187463810	40	1.67e-06	0.0228	BCL6	TFP.SIN3A	Yes
chr3	187461375	187464016	42	2.04e-06	0.0268	BCL6	TFP.E2F6	Yes
chr3	187461491	187464018	41	1.77e-06	0.0237	BCL6	TFP.TAF1	Yes
chr3	187461537	187464027	41	1.56e-06	0.0217	BCL6	TFP.TAF1	Yes
chr3	187461602	187463927	41	8.71e-07	0.0143	BCL6	TFP.YY1	Yes
chr3	187461632	187463678	39	4.59e-07	0.0087	BCL6	TFP.E2F1	Yes
chr3	187462195	187463851	40	4.08e-08	0.00202	BCL6	TFP.TBP	Yes
chr3	187462254	187463825	37	6.17e-08	0.00271	BCL6	TFP.JUND	Yes
chr3	187462324	187464336	40	2.99e-07	0.00663	BCL6	TFP.STAT3	Yes
chr3	187462368	187463923	38	3.95e-08	0.00198	BCL6	TFP.TBP	Yes
chr3	187462370	187464049	38	8.92e-08	0.00342	BCL6	TFP.TAF7	Yes
chr3	187462394	187463864	37	3.01e-08	0.00198	BCL6	TFP.JUNB	Yes
chr3	187462446	187464120	35	2.25e-07	0.00561	BCL6	TFP.CCNT2	Yes
chr3	187462456	187463820	33	5.82e-08	0.00262	BCL6	TFP.TAF1	Yes
chr3	187462479	187464122	35	1.88e-07	0.00531	BCL6	TFP.GATA1	Yes
chr3	187462526	187463775	31	5.1e-08	0.00237	BCL6	TFP.TCF4	Yes
chr3	187462541	187464340	34	5.95e-07	0.0106	BCL6	TFP.STAT3	Yes
chr3	187462545	187463998	33	1.11e-07	0.00396	BCL6	TFP.HMGN3	Yes
chr3	187462566	187463823	30	8.17e-08	0.00326	BCL6	TFP.MAFK	Yes
chr3	187462571	187464221	33	3.74e-07	0.00771	BCL6	TFP.JUND	Yes
chr3	187462584	187463998	31	1.76e-07	0.00513	BCL6	TFP.USF1	Yes
chr3	187462609	187463685	29	2.51e-08	0.00198	BCL6	TFP.FOS	Yes
chr3	187462612	187464664	32	3.11e-06	0.0382	BCL6	TFP.MYC	Yes
chr3	187462620	187464373	30	1.63e-06	0.0223	BCL6	TFP.CEBPB	Yes
chr3	187462712	187464197	28	8.1e-07	0.0135	BCL6	TFP.TCF4	Yes
chr3	187462749	187464024	25	7.06e-07	0.012	BCL6	TFP.GTF2F1	Yes
chr3	187462845	187463963	22	8.7e-07	0.0143	BCL6	TFP.FOXA1	Yes
chr3	187462900	187464162	22	2.22e-06	0.0287	BCL6	TFP.RFX5	Yes
chr3	187462925	187463651	18	2.08e-07	0.00549	BCL6	TFP.MXI1	Yes
chr3	187462927	187463972	19	2.11e-06	0.0275	BCL6	TFP.STAT3	Yes
chr6	31548307	31550539	15	2.45e-06	0.031	LTB	TFP.ZEB1	Yes
chr6	31548552	31550353	15	4.6e-07	0.0087	LTB	TFP.POU2F2	Yes
chr6	31549171	31550654	15	8.78e-08	0.00339	LTB	TFP.NFKB1	Yes
chr6	31549679	31550703	12	7.63e-08	0.00318	LTB	TFP.NFKB1	Yes
chr6	31549730	31550538	8	1.95e-06	0.0258	LTB	TFP.NFKB1	Yes
chr6	91004836	91006056	14	3.56e-06	0.0423	BACH2	TFP.ZNF263	Yes
chr6	91004907	91006115	14	3.32e-06	0.0401	BACH2	TFP.E2F6	Yes
chr6	91004935	91006048	14	1.87e-06	0.0249	BACH2	TFP.CTCF	Yes
chr6	91004947	91006037	13	3.33e-06	0.0401	BACH2	TFP.CTCF	Yes
chr6	91004977	91006079	14	1.74e-06	0.0235	BACH2	TFP.CTCF	Yes
chr7	506953	508210	17	8.31e-08	0.00327	PDGFA	TFP.TCF12	No
chr7	507164	508150	17	7.53e-09	0.0012	PDGFA	TFP.SPI1	No
chr7	507200	508058	14	3.73e-08	0.00198	PDGFA	TFP.SPI1	No
chr7	507220	508145	17	3.85e-09	0.000815	PDGFA	TFP.SPI1	No
chr7	139404386	139404621	5	3.17e-06	0.0386	HIPK2	TFP.MAX	No
chr9	37370900	37372283	22	4.3e-06	0.0495	ZCCHC7	TFP.RAD21	Yes
chr9	94476550	94476853	7	6.81e-07	0.0117	ROR2	TFP.NR3C1	No
