# Supplementary material for: Novel Mutation Hotspots within Non-Coding Regulatory Regions of the Chronic Lymphocytic Leukemia Genome
Source: Sci Rep. 2020 Feb 12;10:2407. doi: 10.1038/s41598-020-59243-5 (PMC7015923; doi:10.1038/s41598-020-59243-5)
Supplement: Supplementary file 6 — Supplementary Table 5. [file 41598_2020_59243_MOESM6_ESM.xlsx]

## Sheet: Sheet1
Supplementary Table 5
Legend: 5’UTR regions enriched in mutations according to LARVA.
Chromosme	Start	Stop	Gene	Mutation Count	p-value (bbd)	FDR	SHM target
chr18	60986196	60986397	BCL2	8	1.54e-06	0.0409	Yes
chr2	216973814	216974160	XRCC5	4	2.68e-08	0.00142	No
