# Supplementary material for: Novel Mutation Hotspots within Non-Coding Regulatory Regions of the Chronic Lymphocytic Leukemia Genome
Source: Sci Rep. 2020 Feb 12;10:2407. doi: 10.1038/s41598-020-59243-5 (PMC7015923; doi:10.1038/s41598-020-59243-5)
Supplement: Supplementary file 7 — Supplementary Table 6. [file 41598_2020_59243_MOESM7_ESM.xlsx]

## Sheet: Sheet1
Supplementary Table 6
Legend: lincRNAs enriched in mutations according to LARVA.
Chromsome	Start	Stop	Gene	Mutation Count	p-value (bbd)	FDR	SHM target
chr11	65265233	65273940	MALAT1	10	2.04e-08	0.00045	Yes
