# Supplementary material for: Novel Mutation Hotspots within Non-Coding Regulatory Regions of the Chronic Lymphocytic Leukemia Genome
Source: Sci Rep. 2020 Feb 12;10:2407. doi: 10.1038/s41598-020-59243-5 (PMC7015923; doi:10.1038/s41598-020-59243-5)
Supplement: Supplementary file 8 — Supplementary Table 7. [file 41598_2020_59243_MOESM8_ESM.xlsx]

## Sheet: Sheet1
Supplementary Table 7
Legend: DNAse hypersensitivity regions enriched in mutations according to OncodriveFML.
Chromosome	Start	Stop	Gene	DHS ID	Mutation Count	Mutated Cases	p-value	q-value	SHM target
chr8	127155560	127155710	Intergenic	DHS.MCV-3	10	4	2e-06	0.00122133	No
chr21	39746220	39746370	ERG	DHS.MCV-4	4	2	4.3e-05	0.014656	No
chr22	42397340	42397490	WBP2NL	DHS.MCV-7	6	2	0.000106	0.0277417	No
