# Supplementary material for: Novel Mutation Hotspots within Non-Coding Regulatory Regions of the Chronic Lymphocytic Leukemia Genome
Source: Sci Rep. 2020 Feb 12;10:2407. doi: 10.1038/s41598-020-59243-5 (PMC7015923; doi:10.1038/s41598-020-59243-5)
Supplement: Supplementary file 9 — Supplementary Table 8. [file 41598_2020_59243_MOESM9_ESM.xlsx]

## Sheet: Sheet1
Supplementary Table 8
Legend: Enhancer regions enriched in mutations according to OncodriveFML.
Chromosome	Start	Stop	ID	Mutation Count	Mutated Samples	p-value	q-value	Closest Gene	Regulated Genes	SHM target
chr14	90321900	90322964	GH14J089855	5	3	9e-07	0.0025416	EFCAB11	CHORDC2P, ENSG00000259053, EFCAB11, TDP1	No
