# Supplementary material for: Novel Mutation Hotspots within Non-Coding Regulatory Regions of the Chronic Lymphocytic Leukemia Genome
Source: Sci Rep. 2020 Feb 12;10:2407. doi: 10.1038/s41598-020-59243-5 (PMC7015923; doi:10.1038/s41598-020-59243-5)
Supplement: Supplementary file 10 — Supplementary Table 9. [file 41598_2020_59243_MOESM10_ESM.xlsx]

## Sheet: Sheet1
Supplementary Table 9
Legend: Association of mutations in regulatory regions with the expression of their closest gene. Confidence intervals refers to the mutated vs wild-type hypothesis contrast.
Regulatory Region	Closest Gene	p-value	FDR	lower 95% CI	upper 95% CI	Mutated Cases
chr19:10340748-10341441; TFP NFKB1; TFBS	S1PR2	0.0159	0.0159	0.033	0.38	4
chr3:186781214-186784829; TFP BCL3; TFBS	RPL39L	0.0199	0.0398	0.018	0.217	14
chr9:96385205-96385355; DHS	PHF2	0.0159	0.0159	-0.295	-0.048	4
